# Supplementary material for: Conservation genomic analysis of domestic and wild pig populations from the Iberian Peninsula
Source: BMC Genet. 2013 Oct 30;14:106. doi: 10.1186/1471-2156-14-106 (PMC3840735; doi:10.1186/1471-2156-14-106)
Supplement: Additional file 3 — PCA analysis using exclusively Iberian pigs. IB_Unk, Iberian unknown variant; NI, Negro Iberian; RE, Retinto; MJ, Manchado de Jabugo. [file 1471-2156-14-106-S3.zip]

Archive with 1 entries (1 files):
- 1774242845905485_add3.ps
