# Supplementary material for: Conservation genomic analysis of domestic and wild pig populations from the Iberian Peninsula
Source: BMC Genet. 2013 Oct 30;14:106. doi: 10.1186/1471-2156-14-106 (PMC3840735; doi:10.1186/1471-2156-14-106)
Supplement: Additional file 5 — Persistence of phase for intervals of 100 kb ranging from 0 to 10 Mb. [file 1471-2156-14-106-S5.xlsx]

## Sheet: PersistenceofPhase_by_distance
	Pairs of populations
Genetic distances (Mb)	BI-CM	BI-IB	BI-MJ	BI-WB	CM-IB	CM-MJ	CM-WB	IB-MJ	IB-WB	MJ-WB	n_snp
0-0.1	0.628597	0.494285	0.577912	0.588764	0.473973	0.563942	0.572046	0.538877	0.52647	0.597072	7970
0.1-0.2	0.389537	0.253231	0.278021	0.25064	0.268039	0.314282	0.291161	0.338423	0.270387	0.272908	7010
0.2-0.3	0.282623	0.163135	0.20416	0.141834	0.161627	0.18548	0.148141	0.237743	0.177316	0.152727	6520
0.3-0.4	0.257078	0.141063	0.140385	0.12536	0.129429	0.132049	0.098802	0.209699	0.125549	0.104875	6142
0.4-0.5	0.212879	0.118885	0.121968	0.0789505	0.0949987	0.111246	0.0850868	0.19375	0.0854469	0.0913584	6080
0.5-0.6	0.167283	0.094541	0.116397	0.05366	0.0810378	0.0849238	0.0554406	0.190864	0.0552317	0.0528016	6006
0.6-0.7	0.179778	0.099034	0.105323	0.0462835	0.12067	0.106793	0.0770604	0.194421	0.0529281	0.073488	5822
0.7-0.8	0.150509	0.104057	0.0723999	0.0516494	0.0923278	0.0519631	0.0504393	0.165854	0.0771589	0.0396795	5953
0.8-0.9	0.173112	0.0959848	0.135569	0.0622745	0.0779453	0.0855373	0.0533334	0.150904	0.0560549	0.0643187	5915
0.9-1	0.163245	0.0813321	0.102162	0.0281522	0.0558352	0.0675858	0.0112375	0.165474	0.0549736	0.0513675	5912
1-1.1	0.0997258	0.0540913	0.101233	0.0327863	0.0388166	0.071159	0.0314081	0.12334	0.0195392	0.0485485	5805
1.1-1.2	0.144677	0.0402285	0.0716322	0.0149779	0.0184898	0.0396405	0.0378901	0.100782	0.0389165	0.0399648	5986
1.2-1.3	0.118617	0.0570867	0.045511	0.0400343	0.0774877	0.0434301	0.0172598	0.124871	0.0467798	0.0302619	5972
1.3-1.4	0.124442	0.06632	0.0554664	0.0284627	0.0385507	0.0696398	-0.00137051	0.100563	0.0262864	0.0165613	5797
1.4-1.5	0.121436	0.0763846	0.0660872	0.0381569	0.0586327	0.0557597	0.0310896	0.135917	0.0353449	0.0559534	5921
1.5-1.6	0.112305	0.085096	0.0549227	0.00327302	0.0349266	0.085555	0.0313737	0.127986	0.00891332	0.0422444	5955
1.6-1.7	0.115937	0.0596944	0.0547074	-0.0208187	0.0262411	0.063628	-0.0214852	0.105368	0.00093072	0.0271252	5799
1.7-1.8	0.103243	0.0460909	0.0634766	0.0391701	0.0795236	0.0655276	0.0198133	0.106065	0.0383765	0.031848	5746
1.8-1.9	0.0771704	0.0387902	0.0563657	0.0409018	0.0648377	0.0430765	-0.000127536	0.0994729	0.0199461	0.0296525	5680
1.9-2	0.0588471	0.0435954	0.0511684	0.018161	0.0418202	0.0400044	-0.00410465	0.0728488	0.0179977	0.0129463	5738
2-2.1	0.0455257	0.0280062	0.0157095	0.0403641	0.0223825	0.0361616	0.030533	0.100806	0.0302015	0.0141317	5577
2.1-2.2	0.0764331	0.0139609	0.0616752	0.0283318	0.0390394	0.0150557	0.0480036	0.115352	0.0123904	0.0121919	5545
2.2-2.3	0.0845476	0.0533139	0.0389966	0.0328639	0.0298697	0.0208995	0.0461321	0.116783	0.0185689	0.0437755	5567
2.3-2.4	0.0704583	0.0395343	0.00577681	0.0302884	0.0456848	0.0437623	0.0177564	0.120192	0.0123939	0.0151072	5655
2.4-2.5	0.0636487	0.0103049	0.0107021	0.0141229	0.0563672	0.0422093	0.00294685	0.0912877	0.0267321	0.00600038	5717
2.5-2.6	0.0703097	0.0316491	0.064707	0.0370042	0.0394629	0.0393416	0.00908435	0.113263	0.0207316	0.00359434	5691
2.6-2.7	0.0865218	0.0182578	0.0301372	0.00972039	0.0525321	0.0203039	0.031198	0.128409	0.0262301	0.0257702	5687
2.7-2.8	0.0596519	0.0503518	0.0360503	0.0166395	0.0312331	0.00106278	-0.015802	0.0944251	0.0213144	0.015452	5608
2.8-2.9	0.1009	0.0365362	0.0266179	0.0222272	0.0123127	0.00126158	3.68136e-06	0.0672709	0.014107	0.00514294	5634
2.9-3	0.10542	0.0414063	0.0676407	0.0238159	0.0437396	0.0534642	0.00179394	0.0830459	0.0109222	-0.00555821	5748
3-3.1	0.0968177	0.0744592	0.0552745	0.0126487	0.0556978	0.026917	0.0194595	0.0958572	0.0119772	0.0218159	5549
3.1-3.2	0.0487846	0.0411832	0.0704356	0.0187788	-0.00248985	0.0119871	0.00459624	0.0683116	-0.000375174	-0.0128204	5574
3.2-3.3	0.0612349	0.0273058	0.0390618	0.0145263	0.046036	0.0159426	-0.019596	0.115699	0.0196764	0.0147417	5480
3.3-3.4	0.0509668	0.00833241	0.0217964	-0.00205669	0.0209135	0.0373526	-0.021214	0.115138	0.0297816	0.00916118	5568
3.4-3.5	0.0317293	0.0258084	0.0231346	0.0166225	0.0426301	0.0374607	0.0302285	0.121014	0.0272606	0.0156504	5557
3.5-3.6	0.0626172	0.0395252	0.0486762	-0.00394472	0.0299879	0.0233201	-0.00246232	0.100587	0.0310235	0.0134084	5368
3.6-3.7	0.0718646	0.0273291	0.0563656	0.0223826	0.0512598	0.0351352	-0.0370868	0.13542	0.0399788	0.0108675	5557
3.7-3.8	0.0280074	0.0527672	0.0565244	0.0291866	0.0315779	0.0541274	-0.00398705	0.121706	0.0336711	0.0394277	5548
3.8-3.9	0.080052	0.0296399	0.0137565	-0.00103609	0.0171814	0.0572403	-0.0277345	0.107338	0.00056855	-0.0161004	5384
3.9-4	0.0506318	0.0353648	0.045997	-0.011122	0.0291275	0.0391658	-1.19407e-05	0.0979689	0.0173773	0.0244442	5535
4-4.1	0.0690388	0.0400345	0.029811	0.0208686	0.0253243	0.0172761	0.00189612	0.0887292	0.0206772	0.0394436	5626
4.1-4.2	0.037204	0.0285639	0.0525719	-0.00105771	0.0410381	0.00929192	0.0176662	0.069024	0.0282856	0.0196399	5446
4.2-4.3	0.0741205	0.0332344	0.0408082	0.0121979	0.0249782	0.0473361	0.00815718	0.0901499	0.0227051	0.010485	5364
4.3-4.4	0.0715211	0.0532169	0.0104293	0.00224119	0.0217514	0.00947795	-0.0142473	0.0827266	0.0341364	0.00275366	5456
4.4-4.5	0.0597935	0.0279358	0.0458118	0.00378814	0.0162244	0.0479525	-0.0094455	0.0893341	0.0190501	0.025213	5583
4.5-4.6	0.0448435	0.0225783	0.014457	-0.0142985	0.0115895	0.0339524	-0.0222676	0.0928257	0.0262227	-0.00192524	5430
4.6-4.7	0.0507068	0.0345139	0.0331006	0.0297709	0.0159051	0.0189294	0.000387184	0.063116	-0.00496528	0.0328402	5227
4.7-4.8	0.0409093	0.0186037	0.0276069	-0.0253273	0.0230271	0.0209204	0.0142135	0.0772486	0.0226717	0.00996031	5378
4.8-4.9	0.0419377	0.0301321	0.0451025	-0.0107704	0.0188253	0.0238069	-0.0151312	0.0912143	0.0264615	0.0237031	5168
4.9-5	0.0348455	0.028034	-0.001274	0.00091455	0.0222024	0.0230762	0.00501686	0.09486	0.0275083	0.0118363	5437
5-5.1	0.0256336	0.0225804	0.0193759	-0.00363017	0.00583678	-0.0155385	0.0359222	0.0640961	-0.000592217	0.0117019	5372
5.1-5.2	0.0522931	0.0329993	0.0270133	0.00497601	0.00367257	0.00815642	0.00060101	0.080596	-0.00605011	0.03849	5104
5.2-5.3	0.0278016	0.0364268	0.0300088	0.0168456	0.0273236	0.00512847	0.0225748	0.111499	0.0196993	0.00346165	5250
5.3-5.4	0.0531244	0.0467031	0.0395953	0.0276695	0.0493542	0.0220879	-0.0248428	0.0995319	0.0323246	0.0264461	5292
5.4-5.5	0.046245	0.0386553	0.0290874	0.0467642	0.0386626	0.00737943	-0.0182802	0.0879985	0.00680386	0.0385729	5266
5.5-5.6	0.055365	0.000242282	0.00148799	0.0347039	0.0354941	0.051266	-0.0058534	0.0920161	0.042686	0.0249494	5136
5.6-5.7	0.0361597	-0.00268401	0.0119359	0.0177286	0.0155201	0.0512406	0.00756879	0.0537342	0.00961002	0.0144759	5334
5.7-5.8	0.0626449	0.0277431	0.0268704	-0.00132479	0.0414035	0.0591024	0.00792503	0.0836488	-0.00271698	-0.0225203	5428
5.8-5.9	0.0487381	-0.00255945	0.0280263	0.0250185	0.0249559	0.0196427	0.00517539	0.0783266	-0.0174901	-0.000816624	5426
5.9-6	0.0588473	0.0373995	0.044522	0.0398683	0.00855307	0.0444899	0.01387	0.068352	0.00487092	0.0591608	5347
6-6.1	0.0491885	0.0270005	0.0213422	0.0188984	0.0134239	-0.01104	0.0151507	0.07229	0.0322299	0.0130396	5310
6.1-6.2	0.0157732	0.0425351	0.0385041	0.0158967	0.0197827	0.00919218	0.0312077	0.0738521	0.0495566	-0.00376519	5331
6.2-6.3	0.0619677	0.044877	0.0320535	0.00391762	0.0479208	0.0258327	0.0268474	0.0852958	0.0196268	0.00302768	5354
6.3-6.4	0.0389207	0.0396807	0.0156138	0.0156152	0.0255014	0.0194344	-0.00546074	0.0919988	0.00737745	0.00721003	5261
6.4-6.5	0.0621769	-0.00726545	0.0325469	0.0222952	-0.00278531	-0.0161473	0.0212961	0.0747424	0.0216149	0.036875	5264
6.5-6.6	0.0192779	-0.00822332	0.0724293	0.00309696	0.0148687	-0.00649636	-0.00791777	0.0706562	0.0191409	-0.00982064	5179
6.6-6.7	0.0712972	0.00669161	0.00569509	0.0147536	0.00636594	-0.000655443	0.0263044	0.0727009	0.0466096	-0.000987652	5121
6.7-6.8	0.0339989	0.0103754	-0.0116165	0.00507682	0.0038622	0.0154382	0.0274682	0.0980668	0.0344458	-0.0125685	4941
6.8-6.9	0.0428974	0.0259807	0.0474771	0.0112395	0.00279786	0.0419993	0.0080254	0.0897827	0.0189292	0.00273786	5203
6.9-7	0.0740685	0.0161274	0.0349804	0.00922889	0.0149387	0.030966	-0.0134944	0.111784	0.0145794	-0.00683943	5126
7-7.1	0.0614876	0.0543283	0.0335182	0.0170332	0.0198405	0.0175234	-0.0105078	0.0916531	-0.0108302	0.0130806	5245
7.1-7.2	0.0603271	0.0182534	0.0284628	0.0191528	0.0170156	0.017588	-0.00490729	0.0831951	0.0163801	-0.00978867	5156
7.2-7.3	0.0564099	0.0326809	0.00649515	0.0103059	0.01803	0.00517378	0.013321	0.0713066	0.00244276	0.0208995	5214
7.3-7.4	0.0351767	0.0122229	0.0196907	-0.0142749	-0.00410833	0.0174263	-0.0137281	0.0622909	-0.00220787	-0.00984313	5283
7.4-7.5	0.0405204	0.0356022	-0.000718517	0.0231752	0.0538966	0.0235752	0.00453443	0.0603694	0.0251582	-0.0157736	5278
7.5-7.6	0.060847	0.0091579	0.0495457	0.0365876	-0.0122035	0.00354476	-0.0195149	0.0837779	0.00944347	-0.00562229	5170
7.6-7.7	0.0465097	0.00892094	0.0218916	-0.00406222	0.0505073	-0.0019624	0.00702322	0.0625626	0.00827831	0.00164698	5122
7.7-7.8	0.0439975	0.00549657	0.0226346	0.0155867	0.0252759	-0.00843095	-0.0197808	0.0808297	0.0139152	0.0180368	5091
7.8-7.9	0.02618	-0.00273733	0.00584539	-0.0186024	0.0498835	0.0190277	-0.0157929	0.0598726	0.0200934	0.000443237	4961
7.9-8	0.0112102	0.0226684	0.0358267	0.00130782	0.0188302	0.022465	0.0226969	0.0839527	0.0310663	0.0376106	5141
8-8.1	0.00732845	0.0398584	0.0205625	0.00910198	0.00183035	0.0279953	0.00992362	0.0907303	0.0245087	0.0205365	5026
8.1-8.2	0.0376434	0.0155157	-0.00252448	0.025503	0.0217466	0.0475137	-0.0169946	0.0880382	0.0390394	-0.0249551	5157
8.2-8.3	0.0619361	0.0297335	0.00309557	0.00415631	0.0120867	0.0116765	0.00405034	0.0470054	0.036254	-0.00362518	5046
8.3-8.4	0.0524284	0.0340215	0.00249415	-0.000292179	0.0214309	0.0101027	0.0160575	0.0698565	0.00161805	0.0106919	4848
8.4-8.5	0.0240331	0.0260135	0.0217217	0.0242733	0.0321958	0.0185648	0.00955833	0.0860319	-0.00623794	0.0351101	5053
8.5-8.6	0.0380295	0.00579427	-0.00059084	0.017238	0.0177443	0.0535756	0.0150631	0.0993564	0.00769479	-0.0234989	4993
8.6-8.7	0.0242671	0.0223288	0.0243216	0.0186604	0.0388441	0.0121101	-0.0125602	0.0921251	-0.00910465	-0.0180506	5047
8.7-8.8	0.0293528	0.017629	0.00619766	0.0250775	0.031817	0.0383053	0.0229933	0.0859181	0.0457732	0.000788222	5180
8.8-8.9	0.0374588	0.0432038	-0.00867476	0.00227072	0.00740868	0.0435817	0.0157963	0.0937912	-0.00154766	0.0182403	5034
8.9-9	0.038257	0.0227873	0.034008	-0.00340804	0.0367372	0.0434525	-0.00365217	0.0751487	0.0281692	0.00518058	4964
9-9.1	0.0192746	0.0322665	-0.010261	0.00810389	-0.00494367	0.0452236	0.0166431	0.106786	0.013825	-0.000942697	4751
9.1-9.2	0.041664	0.0342494	-0.0095101	0.00786888	0.0123807	0.02083	-0.0191186	0.0927956	-0.00307502	0.0161228	4952
9.2-9.3	0.0260672	0.0392169	0.0425733	0.00786299	0.0118722	0.0180551	-0.0159779	0.0938488	0.0288069	0.00879529	4781
9.3-9.4	0.0723001	0.0350274	0.0521044	0.0277792	0.0247359	0.0223105	-0.00109205	0.0906943	0.022656	0.0158369	4921
9.4-9.5	0.0123655	0.025546	0.00552383	0.0255056	-0.00677297	0.00894329	0.0216714	0.0740079	0.0291726	-0.0451002	4979
9.5-9.6	0.0632337	0.0155342	0.0266111	0.016977	0.00308316	0.00590533	0.00848802	0.0357697	0.00613518	0.0167352	4989
9.6-9.7	0.0563927	0.0324055	0.0191711	0.0236205	0.0109373	0.00512246	-0.00287208	0.0311637	0.0600057	0.050407	4904
9.7-9.8	0.0349714	0.0352173	0.0225559	0.0220141	-0.0125649	0.0122326	-0.00113974	0.0424212	0.0389606	0.0111534	4985
9.8-9.9	0.0203847	0.0283515	0.000835653	0.025527	-0.00599669	0.0101509	-0.0160744	0.0824595	0.031992	0.0269519	4863
9.9-10	0.0037064	0.0158062	0.0297087	-0.0103549	-0.0143519	0.0141458	-0.0128106	0.0515012	0.00649775	0.050852	4899
